# Supplementary material for: Genetic identification and characterization of chromosomal regions for kernel length and width increase from tetraploid wheat
Source: BMC Genomics. 2021 Sep 30;22:706. doi: 10.1186/s12864-021-08024-z (PMC8482559; doi:10.1186/s12864-021-08024-z)
Supplement: Supplementary file 2 — Additional file 2: Table S2. Environmental information of examined agronomic traits. [file 12864_2021_8024_MOESM2_ESM.xlsx]

## Sheet: sheet1
Table S2 Environmental information of examined agronomic traits.
Populations	Traits	Environments
AM	KL	2017CZ	2018CZ	2019CZ	2020CZ	2020WJ	2020YA
	KW	2017CZ	2018CZ	2019CZ	2020CZ	2020WJ	2020YA
	SL	2017CZ	2018CZ	2019CZ	2020CZ	2020WJ	2020YA
	ETN	2017CZ	2018CZ	2019CZ	2020CZ	2020WJ	N
	UIL	N	N	2019CZ	2020CZ	2020WJ	N
	TKW	N	N	2019CZ	2020CZ	2020WJ	2020YA
	GNS	N	N	2019CZ	2020CZ	2020WJ	2020YA
	FLL	2017CZ	2018CZ	2019CZ	2020CZ	N	N
	FLW	2017CZ	2018CZ	2019CZ	2020CZ	N	N
MP	KL	N	N	N	2020CZ	N	N
AAs	KW	N	N	N	2020CZ	N	N
API	KW	N	N	N	2020CZ	N	N
Note: AM: Ailanmai × LM001; MP: LM001 × PI 503554; AAs: Ailanmai × AS 2268;
				API: Ailanmai × PI 193877; KL: kernel lenth; KW: kernel width; SL: spike length; ETN: effective tiller number;
UIL: length of uppermost internode; TKW: 1,000-kernel weight; GNS: grain number per spike;
FLL and FLW: flag leaf length and width; CZ: Chongzhou; WJ: Wenjiang; YA: Ya’an;
N: No data.
