# Supplementary material for: Genetic identification and characterization of chromosomal regions for kernel length and width increase from tetraploid wheat
Source: BMC Genomics. 2021 Sep 30;22:706. doi: 10.1186/s12864-021-08024-z (PMC8482559; doi:10.1186/s12864-021-08024-z)
Supplement: Supplementary file 3 — Additional file 3: Table S3. Details of KASP primers used and the amplification reaction system and conditions in this study. [file 12864_2021_8024_MOESM3_ESM.xlsx]

## Sheet: sheet1
Table S3 Details of KASP primers used in this study.
Traits	Primers	Sequence (5′‑3′)
KL	AX-111112626F	GAAGGTGACCAAGTTCATGCTCGCTTCCTCCCCCTCCCCCC
	AX-111112626H	GAAGGTCGGAGTCAACGGATTCGCTTCCTCCCCCTCCCCCT
	AX-111112626R	ATCAGTCCTGCTCATGGATT
KW	AX-108974756F	GAAGGTGACCAAGTTCATGCTATCTCTGGTGGCACATTGCA
	AX-108974756H	GAAGGTCGGAGTCAACGGATTATCTCTGGTGGCACATTGCG
	AX-108974756R	GCCATGAGTGTTCTTGGTGT
Note: KL: kernel length; KW: kernel width.

## Sheet: Sheet2
Table S3 Details of the amplification reaction system and conditions in this study.
Reagents	Informations	volumes	The PCR eaction procedure
Template DNA	This study	0.75 μl	15 min at 94 °C, 40 cycles of 20 s at 94 °C, and 60 s at 61 °C–55°C (drop 0.6 °C, per cycle)
SsoFast EvaGreen mixture	Bio-Rad, Hercules, CA, USA	5 μl	15 min at 94 °C, 40 cycles of 20 s at 94 °C, and 60 s at 61 °C–55°C (drop 0.6 °C, per cycle)
Mixture forward and reverse primers	This study	1.4 μl	15 min at 94 °C, 40 cycles of 20 s at 94 °C, and 60 s at 61 °C–55°C (drop 0.6 °C, per cycle)
DNase/RNase-free water	Tiangen Biotech, Beijing, China	3.85 μl	15 min at 94 °C, 40 cycles of 20 s at 94 °C, and 60 s at 61 °C–55°C (drop 0.6 °C, per cycle)
