# Supplementary material for: Genetic identification and characterization of chromosomal regions for kernel length and width increase from tetraploid wheat
Source: BMC Genomics. 2021 Sep 30;22:706. doi: 10.1186/s12864-021-08024-z (PMC8482559; doi:10.1186/s12864-021-08024-z)
Supplement: Supplementary file 6 — Additional file 6: Table S4. Quantitative trait loci (QTL) detected in the QTL × environment interaction module (QE). [file 12864_2021_8024_MOESM6_ESM.xlsx]

## Sheet: sheet1
Table S4 Quantitative trait loci (QTL) detected in the QTL × environment interaction module (QE).
Traits	Chromosome	Position	Left Marker	Right Marker	LOD	LOD (A)a	LOD (A by E)b	PVE	PVE (A)c	PVE (A by E)d	Add	Add_2017CZe	Add_2018CZe	Add_2019CZe	Add_2020CZe	Add_2020WJe	Add_2020YAe	Add_BLUPe	CIf	Detected QTL
KL	1A	0	AX-110418768	AX-110396896	4.476	3.7692	0.7068	1.0475	0.9298	0.1177	-0.0594	-0.0036	-0.0361	0.0095	0.0346	0.005	-0.0197	0.0104	0-3.5
	1A	133	AX-108848429	AX-110038607	3.8783	3.151	0.7273	0.8554	0.7794	0.076	-0.0557	-0.0105	-0.0067	-0.0123	0.0327	0.021	-0.0144	-0.0097	132.5-138.5
	2A	97	AX-108780339	AX-109934383	5.584	4.0964	1.4877	1.2421	1.0051	0.237	-0.062	0.0478	0.0149	-0.0186	-0.0538	0.0211	0.0007	-0.0121	94.5-98.5
		155	AX-111736141	AX-110989311	6.4974	5.4506	1.0468	1.3992	1.2462	0.1529	-0.0689	-0.0058	0.0441	0.0085	-0.0433	0.0055	0.0019	-0.0109	151.5-158.5
	3A	115	AX-109344781	AX-109490522	3.2746	1.6818	1.5928	0.8932	0.4133	0.4799	-0.0396	0.085	-0.0166	0.0034	-0.0186	-0.0645	0.0238	-0.0125	112.5-118.5
		149	AX-111576809	AX-109397884	3.4953	2.8422	0.6531	0.8646	0.6912	0.1734	-0.0512	0.0522	-0.0327	-0.006	-0.0002	-0.022	0.0155	-0.0067	147.5-149.5
	4A	74	AX-109301139	AX-109039692	3.104	1.6982	1.4058	0.7032	0.4191	0.2841	-0.0402	0.0024	-0.017	0.014	-0.0376	0.0691	-0.031	0.0001	71.5-74.5
		130	AX-109963277	AX-111631972	2.7599	2.2712	0.4887	0.685	0.5622	0.1228	0.0466	0.0221	0.0227	-0.0264	-0.0373	0.0101	-0.0025	0.0112	127.5-130.5
		143	AX-110932543	AX-108908317	4.328	3.9596	0.3684	1.0741	0.9773	0.0967	0.0624	0.0071	-0.0206	-0.0133	-0.0214	0.0373	-0.0028	0.0136	142.5-145.5
		172	AX-110481242	AX-111051816	4.8981	3.8633	1.0348	1.2539	0.9351	0.3188	0.0595	0.0378	-0.0325	-0.0225	-0.0438	0.0576	-0.0087	0.0122	167.5-174.5
	5A	21	AX-110927218	AX-109975239	2.7632	2.2723	0.4909	0.6864	0.5634	0.123	0.0466	0.0399	-0.0061	-0.0231	-0.0288	0.0142	-0.0055	0.0095	14.5-23.5
		94	AX-110369669	AX-108760060	2.6174	1.7315	0.8859	0.7691	0.4259	0.3432	-0.0412	0.0484	-0.0053	0.0304	-0.0249	-0.073	0.0158	0.0087	88.5-98.5
		156	AX-111106109	AX-110021952	3.7748	3.3844	0.3905	0.8685	0.8371	0.0314	-0.0564	0.0195	0.0031	-0.0097	0.0115	-0.0106	-0.0094	-0.0043	154.5-160.5
		212	AX-109320917	AX-109410756	2.5029	2.1628	0.3401	0.6627	0.5358	0.1269	0.0453	-0.0336	0.0119	-0.0153	-0.004	0.0415	-0.0091	0.0087	204.5-216.5
	6A	0	AX-109275209	AX-109498898	2.6189	1.7803	0.8386	0.6247	0.4408	0.184	-0.041	-0.0104	-0.0263	0.005	-0.0218	0.0599	-0.0011	-0.0054	0-0.5
		15	AX-109843320	AX-108755285	5.8813	4.4127	1.4686	1.2125	1.0541	0.1584	-0.0632	0.0018	-0.0071	-0.035	0.0045	0.0525	-0.0088	-0.008	8.5-21.5
		75	AX-108839851	AX-111800524	2.7	2.4588	0.2412	0.6766	0.608	0.0686	-0.0483	-0.0126	0.0133	-0.011	0.0162	-0.0242	0.0227	-0.0045	67.5-77.5
		145	AX-109921374	AX-109995835	7.62	6.8176	0.8025	1.8709	1.6654	0.2055	-0.0804	-0.0225	0.0035	-0.0143	0.0523	-0.036	0.027	-0.01	142.5-145.5
	7A	37	AX-108818612	AX-108794630	9.7489	9.306	0.443	2.3639	2.2349	0.1291	-0.0942	-0.0296	-0.0041	0.0204	-0.0141	-0.0092	0.044	-0.0074	32.5-39.5
		127	AX-109277664	AX-108776518	2.705	2.1929	0.512	0.6062	0.5443	0.0619	-0.0454	-0.0038	-0.0138	-0.0142	0.013	0.0297	0.0023	-0.0133	125.5-128.5
	1B	31	AX-111116890	AX-111705486	3.1671	2.5525	0.6146	0.7157	0.6093	0.1064	-0.0485	0.039	-0.0268	-0.0148	0.0048	-0.0008	0.0134	-0.0148	28.5-34.5
		127	AX-110007940	AX-110019040	6.3813	6.0076	0.3737	1.5063	1.4718	0.0345	-0.0753	0.0147	-0.0034	0.0199	-0.0038	-0.0137	-0.0047	-0.0091	123.5-130.5
		149	AX-108733712	AX-108786039	5.553	4.9195	0.6335	1.2823	1.2111	0.0712	-0.0677	-0.0288	0.0069	0.0198	-0.0073	0.0213	-0.0013	-0.0105	145.5-149
	2B	36	AX-110447950	AX-108942420	9.159	8.6704	0.4886	2.2316	2.0343	0.1973	-0.088	0.0074	-0.0412	-0.0016	0.024	-0.029	0.0453	-0.005	33.5-39.5
		64	AX-111525915	AX-109297362	3.9082	3.4149	0.4933	0.9109	0.8441	0.0668	-0.0567	-0.005	0.0366	0.0014	0.0006	-0.0148	-0.0062	-0.0126	60.5-66.5
		74	AX-109380516	AX-108947860	3.4704	2.424	1.0463	0.7124	0.5998	0.1126	-0.0477	0.0332	0.0071	-0.0077	0.004	0.0145	-0.0368	-0.0142	73.5-80.5
		103	AX-110907562	AX-110388252	5.6203	4.1772	1.4431	1.1923	1.0285	0.1638	-0.0632	0.0426	0.0079	0.0039	-0.0241	0.0222	-0.0336	-0.0189	101.5-104.5
		113	AX-109507945	AX-109421413	5.3522	4.4147	0.9375	1.1747	1.0971	0.0777	-0.0653	0.0234	0.0195	0.0035	-0.0181	0.0102	-0.0207	-0.0177	109.5-114.5
		130	AX-111588559	AX-108738623	3.3903	2.7908	0.5995	0.8081	0.6902	0.1179	-0.0511	-0.046	0.005	0.0096	0.0264	0.0093	0.0051	-0.0093	128.5-134.5
		155	AX-110999713	AX-108839990	3.7818	3.1922	0.5896	0.8565	0.7626	0.094	-0.0538	-0.0325	-0.0074	0.0156	0.0326	0.0031	-0.0079	-0.0035	143.5-172.5
	3B	6	AX-111112626	AX-110375013	58.7514	50.6078	8.1436	16.5278	14.1504	2.3774	-0.2327	0.1996	0.0611	-0.0969	-0.0807	-0.0531	0.007	-0.037	5.5-6.5	QKL.sicau-AM-3B
	4B	11	AX-108914590	AX-108727907	4.277	1.0592	3.2178	1.223	0.265	0.9579	-0.0317	-0.1461	0.0311	0.0284	0.0197	0.0383	0.0102	0.0184	10.5-13.5
		92	AX-110493720	AX-111164567	3.8618	2.9889	0.8729	1.0137	0.7302	0.2835	0.0527	0.0548	-0.0007	-0.0229	-0.0378	0.0364	-0.0352	0.0054	83.5-94.5
		69	AX-111151524	AX-109338618	6.2474	5.6362	0.6111	1.5232	1.3816	0.1416	0.0739	0.0269	0.0119	-0.0013	-0.0511	0.019	-0.0084	0.0029	67.5-70.5
	5B	8	AX-109998956	AX-110365495	2.7609	2.2554	0.5054	0.5811	0.5122	0.069	-0.0442	0.0332	-0.0022	-0.0214	0.0029	-0.0059	0.0069	-0.0135	0-19.5
		30	AX-111024537	AX-108839293	5.0859	4.563	0.5229	1.202	1.1246	0.0774	-0.0655	0.0304	0.0166	-0.0142	-0.016	-0.0184	0.0069	-0.0053	28.5-34.5
		45	AX-110968967	AX-109353285	4.6347	4.5647	0.07	1.1583	1.1277	0.0307	-0.0654	-0.0118	-0.0042	0.0151	-0.0021	-0.0135	0.0156	0.0009	43.5-47.5
		146	AX-108788214	AX-111226351	3.4483	1.8985	1.5498	0.8041	0.4683	0.3358	0.0422	0.0709	-0.0019	-0.0029	-0.046	-0.0399	0.0105	0.0093	145.5-148.5
	6B	67	AX-110362828	AX-110987417	3.9066	3.7113	0.1953	0.9709	0.929	0.0419	0.0608	0.0029	0.0147	-0.0108	0.006	0.0019	-0.0258	0.011	65.5-68.5
		130	AX-109336882	AX-110062048	9.3564	7.5966	1.7598	2.2548	1.882	0.3729	0.0844	0.0771	-0.0569	-0.016	-0.015	-0.0076	0.0073	0.0111	128.5-130.5
		162	AX-111012548	AX-108984460	2.9654	2.5144	0.451	0.7082	0.6197	0.0886	0.0486	-0.0093	0.0377	0.0049	-0.0125	-0.0118	-0.0202	0.0111	141.5-162
	7B	83	AX-108927285	AX-109106322	5.9205	5.4651	0.4554	1.424	1.3553	0.0687	-0.0722	0.0065	-0.0021	0.0363	-0.0143	-0.0137	-0.0087	-0.004	80.5-86.5
		129	AX-108779895	AX-110004319	5.7894	5.1271	0.6623	1.3206	1.2597	0.061	-0.0692	0.0046	0.0279	0.0125	-0.0033	-0.0134	-0.0201	-0.0083	128.5-131.5
		142	AX-111463389	AX-110563962	5.2928	4.4679	0.825	1.1572	1.097	0.0602	-0.0644	-0.0167	0.0193	-0.0024	0.0108	0.019	-0.017	-0.013	140.5-144.5
		177	AX-89528054	AX-109352027	3.2268	2.4198	0.807	0.7113	0.5938	0.1175	0.0474	-0.0022	-0.009	0.0353	-0.039	0.0162	-0.001	-0.0003	172.5-184.5
KW	1A	65	AX-111120791	AX-110418193	2.774	0.0001	2.7738	1.1796	0	1.1796	-0.0001	-0.0163	0.0099	-0.0373	0.0047	0.0185	0.0195	0.0011	60.5-69.5
	2A	138	AX-108949998	AX-109355803	7.305	4.0904	3.2146	2.1371	1.6357	0.5014	0.022	-0.0249	-0.0074	0.0135	-0.0034	0.0088	0.0079	0.0054	135.5-139.5
	3A	81	AX-109418113	AX-109284498	5.2805	0.7599	4.5206	1.9432	0.309	1.6342	0.0096	-0.0415	0.0051	-0.0186	0.0195	0.0302	0.004	0.0012	77.5-89.5
		102	AX-111798836	AX-110020522	3.3727	0.3372	3.0355	1.2762	0.1253	1.1509	0.0061	-0.0321	0.0071	-0.0109	0.0062	0.0337	-0.0012	-0.0028	99.5-103.5
		132	AX-109305134	AX-109498430	3.2101	0.897	2.313	1.4229	0.3588	1.0641	0.0103	-0.0265	-0.0128	0.0097	0.0194	0.0256	-0.014	-0.0014	122.5-139.5
		145	AX-108789206	AX-108789580	2.818	0.8313	1.9867	1.2247	0.338	0.8867	0.01	-0.0322	-0.0082	0.0164	0.0202	0.0065	-0.0013	-0.0013	143.5-146.5
	4A	14	AX-109272723	AX-110524110	3.1021	0.9986	2.1034	1.0566	0.3894	0.6671	0.0107	0.017	-0.0067	0.0221	-0.0138	0.0034	-0.0185	-0.0035	7.5-30.5
		47	AX-111085271	AX-108829087	3.2882	0.3562	2.932	1.078	0.1527	0.9254	0.0067	0.0245	-0.0086	0.0244	-0.0116	-0.0017	-0.0217	-0.0053	40.5-56.5
		146	AX-108908317	AX-110970460	2.6547	1.7202	0.9345	0.9117	0.6283	0.2834	0.0138	-0.0096	0.0067	0.0086	-0.0093	0.0053	0.0109	-0.0127	143.5-151.5
		158	AX-111537055	AX-110913699	3.1837	1.1636	2.0201	1.182	0.4676	0.7144	0.0117	-0.0264	0.0121	-0.0043	-0.001	0.0141	0.0168	-0.0113	155.5-159.5
		176	AX-109354782	AX-109912667	2.6549	2.1131	0.5418	1.0609	0.852	0.2089	0.0158	-0.0099	0.0037	-0.0022	0.0042	-0.0007	0.0144	-0.0094	173.5-176.5
	5A	152	AX-111476072	AX-108856756	3.5828	2.4555	1.1273	1.1936	0.9821	0.2115	0.0171	-0.0059	-0.0035	0.0156	-0.0048	-0.0074	0.0083	-0.0023	151.5-152.5
		155	AX-108985538	AX-111106109	3.8548	2.6486	1.2063	1.3281	1.064	0.2641	0.0177	-0.0069	-0.0035	0.0182	-0.0023	-0.0095	0.0071	-0.0031	153.5-159.5
		166	AX-110035703	AX-111076855	3.5582	2.2	1.3582	1.3281	0.8759	0.4522	0.016	-0.0111	-0.0009	0.025	0.0017	-0.012	0.0027	-0.0053	164.5-167.5
		212	AX-109320917	AX-109410756	3.1195	1.6498	1.4697	1.2609	0.6626	0.5983	0.014	-0.0221	-0.0043	-0.0093	0.0243	0.0064	0.0041	0.0009	206.5-213.5
	6A	86	AX-110398381	AX-110670175	2.7286	1.7817	0.9469	1.0727	0.7182	0.3545	0.0146	0.0148	-0.0118	0.0155	0.0009	-0.0075	-0.0038	-0.0081	82.5-88.5
	7A	94	AX-108885515	AX-109302546	7.6055	5.7677	1.8378	2.3762	2.2287	0.1475	-0.0257	0.0057	0.008	-0.013	-0.0019	0.0041	-0.0042	0.0012	91.5-97.5
		175	AX-110595302	AX-111698938	5.1169	3.8674	1.2495	2.2289	1.544	0.6849	0.0213	-0.0225	-0.002	-0.0044	0.0137	0.0003	0.0245	-0.0096	174.5-175.5
	1B	16	AX-111698803	AX-111633663	7.9542	5.9482	2.006	2.77	2.3599	0.4101	0.0267	0.0134	-0.0015	0.0067	0.0096	0.0025	-0.0213	-0.0093	15.5-18.5
		39	AX-109856859	AX-108819886	3.647	2.0632	1.5838	1.247	0.8113	0.4357	0.0155	-0.0201	0.0016	0.0106	0.0014	0.0175	-0.0082	-0.0029	38.5-40.5
		45	AX-108969494	AX-108838924	4.6466	2.8481	1.7984	1.7697	1.1145	0.6552	0.0181	-0.0282	0.0005	0.0044	0.0039	0.0209	0.0057	-0.0072	43.5-46.5
		59	AX-108758543	AX-110492182	5.3109	3.1097	2.2012	1.8635	1.2426	0.621	0.0195	-0.0218	0.0092	0.0016	-0.0125	0.0158	0.0167	-0.0089	57.5-61.5
		79	AX-109359622	AX-108745211	8.3553	3.2693	5.086	2.0356	1.344	0.6916	0.0203	-0.0142	0.0068	-0.0266	0.0179	0.0009	0.001	0.0142	78.5-79.5
	2B	12	AX-109897880	AX-110598098	6.0297	2.731	3.2987	2.7822	1.0946	1.6875	0.0179	-0.0361	-0.0058	0.0398	0.0119	0.0121	-0.0076	-0.0143	11.5-13.5
		60	AX-108972533	AX-111026170	2.5246	1.8257	0.6989	1.0008	0.7355	0.2653	-0.0148	0.0116	0.0009	-0.0005	-0.011	0.0095	-0.0139	0.0034	56.5-60.5
		70	AX-111572581	AX-109530577	7.6839	5.4405	2.2435	3.2086	2.1921	1.0165	-0.0254	-0.028	0.0072	0.0185	-0.0147	0.0171	-0.0142	0.014	68.5-70.5
	3B	14	AX-110092623	AX-108943578	3.0343	0.6124	2.4219	1.6064	0.2444	1.3621	-0.0085	0.0161	0.0115	-0.0054	-0.0445	0.0182	0.0074	-0.0033	11.5-17.5
		98	AX-109032419	AX-111148291	4.2504	2.209	2.0414	1.8964	0.8799	1.0165	0.0161	-0.0357	0.0014	0.0006	0.0234	0.0137	0.0048	-0.0081	95.5-98
		8	AX-109478402	AX-108868950	3.0117	0.9531	2.0585	1.287	0.3815	0.9055	0.0107	-0.0309	0.0076	0.0024	0.0202	0.0183	-0.0088	-0.0088	6.5-9.5
	4B	15	AX-108955591	AX-110915030	41.6321	27.4556	14.1765	18.3923	12.2822	6.11	0.0601	-0.0596	-0.0606	0.0001	0.0659	0.0189	0.0219	0.0135	14.5-15.5	QKW.sicau-AM-4B
		31	AX-110946161	AX-109484529	2.5242	1.2922	1.232	0.6926	0.5217	0.1709	-0.0124	0.0083	-0.0082	0.0119	0.0004	-0.0064	-0.0056	-0.0004	27.5-32.5
		83	AX-109410422	AX-94486277	8.2281	5.5967	2.6315	2.842	2.2289	0.6131	0.0257	-0.0019	-0.0176	0.0067	0.0254	-0.0159	0.0003	0.0031	81.5-83
	5B	22	AX-108749262	AX-108753713	2.5816	0.6454	1.9362	0.6224	0.2476	0.3747	-0.0085	-0.0006	-0.012	0.011	-0.0061	0.0198	-0.007	-0.0052	17.5-26.5
		96	AX-108741628	AX-108886770	3.8421	2.2794	1.5627	1.4267	0.9106	0.5161	0.0166	-0.0233	0.0093	0.0168	0.0031	0.0014	0.0047	-0.012	93.5-97.5
		101	AX-111127748	AX-109396254	3.1348	1.1825	1.9523	1.0188	0.4681	0.5508	0.0118	-0.0245	0.0127	0.0151	-0.0063	0.0078	0.0022	-0.0071	98.5-104.5
	6B	60	AX-110522948	AX-109469226	4.4061	1.4065	2.9996	1.5367	0.5439	0.9928	0.0127	-0.0361	0.0099	0.0142	0.0095	0.0166	-0.0076	-0.0064	54.5-62.5
		129	AX-109336882	AX-110062048	4.0749	2.0289	2.046	2.0088	0.8061	1.2027	0.0154	-0.0246	-0.0035	0.0107	0.0285	0.0195	-0.0216	-0.009	125.5-132.5
	7B	75	AX-94431141	AX-109327453	4.0218	1.4917	2.5301	1.5031	0.5942	0.9089	0.0133	-0.0329	-0.0099	-0.0033	0.0112	0.0205	0.0125	0.002	72.5-76.5
		137	AX-108731004	AX-108733908	3.6965	2.4448	1.2518	1.4167	0.9834	0.4334	0.017	-0.0228	-0.0034	0	0.0046	0.0099	0.0151	-0.0035	136.5-139.5
		166	AX-110520191	AX-95684576	3.9157	1.8903	2.0253	1.2951	0.7544	0.5407	0.0149	-0.0248	0.0123	-0.0034	-0.0019	0.0082	0.0152	-0.0057	163.5-168.5
CZ: Chongzhou; WJ: Wenjiang; YA: Ya’an.
KL: kernel lenth; KW: kernel width.
a LOD (A): LOD score for additive and dominance effects.
b LOD (A by E): LOD score for additive and dominance by environment effects.
c PVE (A): Phenotypic variation explained by additive and dominance effect at the current scanning position.
d PVE (A by E): Phenotypic variation explained by additive and dominance by environment effect at the current scanning position.
e Estimated additive effect of QTL at the current scanning position for each environment.
f CI: Confidence Interval of the QTL.
