# Supplementary material for: Genetic identification and characterization of chromosomal regions for kernel length and width increase from tetraploid wheat
Source: BMC Genomics. 2021 Sep 30;22:706. doi: 10.1186/s12864-021-08024-z (PMC8482559; doi:10.1186/s12864-021-08024-z)
Supplement: Supplementary file 7 — Additional file 7: Table S5. Results of the linear regression analysis on TKW. [file 12864_2021_8024_MOESM7_ESM.xlsx]

## Sheet: Sheet1
Table S5 Results of the linear regression analysis on TKW.
Variables	Dependent variables	R	p-Value
KL (mm)	TKW (g)	4.74*	0.43*
KW (mm)	TKW (g)	0.57*	0.02*
Note: KL: kernel length; KW: kernel width; TKW: 1000-kernel weight;
R: regression coefficients; p: path coefficients; * significance at the 0.05 probability level.
