# Supplementary material for: Genetic identification and characterization of chromosomal regions for kernel length and width increase from tetraploid wheat
Source: BMC Genomics. 2021 Sep 30;22:706. doi: 10.1186/s12864-021-08024-z (PMC8482559; doi:10.1186/s12864-021-08024-z)
Supplement: Supplementary file 9 — Additional file 9: Table S7. Predicated genes in the interval of QKL.sicau-AM-3B and QKW.sicau-AM-4B. [file 12864_2021_8024_MOESM9_ESM.xlsx]

## Sheet: sheet1
Table S7 Predicated genes in the interval of QKL.sicau-AM-3B and QKW.sicau-AM-4B.
QTL	Gene ID in wild emmer	Annotation	Orthologous Gene ID in CS	References
	TRIDC3BG062110	Ribosomal L1 domain-containing protein 1	TraesCS3B03G1037600	N
	TRIDC3BG062180	NAC domain containing protein 2	TraesCS3B03G1038200	N
	TRIDC3BG062190	S-adenosyl-L-methionine:carboxyl methyltransferase family protein	TraesCS3B03G1038600	N
	TRIDC3BG062340	Pentatricopeptide repeat-containing protein	TraesCS3B03G1040700	N
	TRIDC3BG062360	Vacuolar protein sorting-associated protein 53 A	TraesCS3B03G1040800	N
	TRIDC3BG062380	Ceramide glucosyltransferase-B	TraesCS3B03G1041000	N
	TRIDC3BG062390	fructose-bisphosphate aldolase 2	TraesCS3B03G1041200	Martin W, Mustafa AZ, Schnarrenberger HC (1996) Higher-plant chloroplast and cytosolic fructose-1,6-bisphophosphatase isoenzymes: origins via duplication rather than prokaryote-eukaryote divergence. Plant Molecular Biology 32:485-491
	TRIDC3BG062400	fructose-bisphosphate aldolase 2	TraesCS3B03G1042200	Martin W, Mustafa AZ, Schnarrenberger HC (1996) Higher-plant chloroplast and cytosolic fructose-1,6-bisphophosphatase isoenzymes: origins via duplication rather than prokaryote-eukaryote divergence. Plant Molecular Biology 32:485-491
	TRIDC3BG062450	Two-component response regulator ORR26	TraesCS3B03G1043800	N
	TRIDC3BG062460	unknown function	TraesCS3B03G1043900	N
	TRIDC3BG062660	alpha/beta-Hydrolases superfamily protein	TraesCS3B03G1047400	N
	TRIDC3BG062700	L-tyrosine decarboxylase	TraesCS3B03G1047800	N
	TRIDC3BG062770	Protein PELOTA 1	TraesCS3B03G1049900	N
	TRIDC3BG062860	RECA homolog 3	TraesCS3B03G1051200	N
	TRIDC3BG062940	unknown function	TraesCS3B03G1052800	N
	TRIDC3BG063020	S-adenosyl-L-methionine-dependent methyltransferases superfamily protein	TraesCS3B03G1054000	N
	TRIDC3BG063180	unknown function	TraesCS3B03G1055600	N
	TRIDC3BG063430	receptor-like kinase 1	TraesCS3B03G1055700	N
	TRIDC3BG063500	ribonuclease 2	TraesCS3B03G1059700	N
	TRIDC3BG063520	ribonuclease 2	TraesCS3B03G1059900	N
	TRIDC3BG063600	Rhodanese/Cell cycle control phosphatase superfamily protein	TraesCS3B03G1061700	N
	TRIDC3BG063620	unknown function	TraesCS3B03G1062100	N
	TRIDC3BG063780	RHOMBOID-like protein 13	TraesCS3B03G1065200	N
	TRIDC3BG063820	thioredoxin domain-containing protein 9 homolog	TraesCS3B03G1066000	N
	TRIDC3BG063920	gibberellin 20 oxidase 2	TraesCS3B03G1067800	Cai P , Long H , Liang J , et al. Sequence Polymorphism and Expression Analysis of Genes Encoding Gibberellin 20-oxidase from Dasypyrus villosum[J]. Cereal Research Communications, 2011, 39(3):365-375.
	TRIDC3BG063940	pfkB-like carbohydrate kinase family protein	TraesCS3B03G1068000	N
	TRIDC3BG064360	DNA-directed RNA polymerase III subunit RPC4	TraesCS3B03G1068100	N
	TRIDC3BG063760	Vacuolar protein sorting-associated protein 9A	TraesCS3B03G1075900	N
	TRIDC3BG064450	Eukaryotic aspartyl protease family protein	TraesCS3B03G1077600	N
	TRIDC0UG023190		N	N
	TRIDC0UG029390		N	N
	TRIDC0UG034580		N	N
	TRIDC0UG035460		N	N
	TRIDC3BG061860		N	N
	TRIDC3BG061870		N	N
	TRIDC3BG061880		N	N
	TRIDC3BG061910		N	N
	TRIDC3BG061920		N	N
	TRIDC3BG061930		N	N
	TRIDC3BG061940		N	N
	TRIDC3BG061950		N	N
	TRIDC3BG061970		N	N
	TRIDC3BG061990		N	N
	TRIDC3BG062010		N	N
	TRIDC3BG062020		N	N
	TRIDC3BG062060		N	N
	TRIDC3BG062070		N	N
	TRIDC3BG062080		N	N
	TRIDC3BG062120		N	N
	TRIDC3BG062130		N	N
	TRIDC3BG062160		N	N
	TRIDC3BG062170		N	N
	TRIDC3BG062200		N	N
	TRIDC3BG062220		N	N
	TRIDC3BG062230		N	N
	TRIDC3BG062260		N	N
	TRIDC3BG062280		N	N
	TRIDC3BG062300		N	N
	TRIDC3BG062310		N	N
	TRIDC3BG062320		N	N
	TRIDC3BG062350		N	N
	TRIDC3BG062410		N	N
	TRIDC3BG062430		N	N
	TRIDC3BG062470		N	N
	TRIDC3BG062500		N	N
	TRIDC3BG062520		N	N
	TRIDC3BG062530		N	N
	TRIDC3BG062600		N	N
	TRIDC3BG062610		N	N
	TRIDC3BG062620		N	N
	TRIDC3BG062640		N	N
	TRIDC3BG062690		N	N
	TRIDC3BG062710		N	N
	TRIDC3BG062720		N	N
	TRIDC3BG062730		N	N
	TRIDC3BG062740		N	N
	TRIDC3BG062750		N	N
	TRIDC3BG062760		N	N
	TRIDC3BG0627803		N	N
	TRIDC3BG062790		N	N
	TRIDC3BG062800		N	N
	TRIDC3BG062810		N	N
	TRIDC3BG062830		N	N
	TRIDC3BG062850		N	N
	TRIDC3BG062870		N	N
	TRIDC3BG062880		N	N
	TRIDC3BG062890		N	N
	TRIDC3BG062910		N	N
	TRIDC3BG062930		N	N
	TRIDC3BG062950		N	N
	TRIDC3BG0629608		N	N
	TRIDC3BG062990		N	N
	TRIDC3BG063000		N	N
	TRIDC3BG063010		N	N
	TRIDC3BG063030		N	N
	TRIDC3BG063110		N	N
	TRIDC3BG063130		N	N
	TRIDC3BG063140		N	N
	TRIDC3BG063150		N	N
	TRIDC3BG063160		N	N
	TRIDC3BG063200		N	N
	TRIDC3BG063210		N	N
	TRIDC3BG063220		N	N
	TRIDC3BG0632705		N	N
	TRIDC3BG063310		N	N
	TRIDC3BG063450		N	N
	TRIDC3BG063460		N	N
	TRIDC3BG0634702		N	N
	TRIDC3BG063480		N	N
	TRIDC3BG063490		N	N
	TRIDC3BG063530		N	N
	TRIDC3BG063580		N	N
	TRIDC3BG063590		N	N
	TRIDC3BG063610		N	N
	TRIDC3BG063640		N	N
	TRIDC3BG063660		N	N
	TRIDC3BG063720		N	N
	TRIDC3BG063800		N	N
	TRIDC3BG063810		N	N
	TRIDC3BG063830		N	N
	TRIDC3BG063840		N	N
	TRIDC3BG063850		N	N
	TRIDC3BG063860		N	N
	TRIDC3BG063870		N	N
	TRIDC3BG063880		N	N
	TRIDC3BG063900		N	N
	TRIDC3BG063930		N	N
	TRIDC3BG063950		N	N
	TRIDC3BG063960		N	N
	TRIDC3BG063970		N	N
	TRIDC3BG064000		N	N
	TRIDC3BG064020		N	N
	TRIDC3BG064070		N	N
	TRIDC3BG064080		N	N
	TRIDC3BG064090		N	N
	TRIDC3BG064100		N	N
	TRIDC3BG064130		N	N
	TRIDC3BG064140		N	N
	TRIDC3BG064160		N	N
	TRIDC3BG064170		N	N
	TRIDC3BG064180		N	N
	TRIDC3BG064190		N	N
	TRIDC3BG0642102		N	N
	TRIDC3BG064240		N	N
	TRIDC3BG064270		N	N
	TRIDC3BG064280		N	N
	TRIDC3BG064290		N	N
	TRIDC3BG064320		N	N
	TRIDC3BG064350		N	N
	TRIDC3BG064370		N	N
	TRIDC3BG064380		N	N
	TRIDC3BG064400		N	N
	TRIDC3BG064410		N	N
	TRIDC3BG064430		N	N
	TRIDC3BG064440		N	N
	TRIDC3BG064460		N	N
	TRIDC4AG014610		N	N
	TRIDC4BG022440		N	N
	TRIDC5BG069120		N	N
	N	N	TraesCS3B03G1032300	N
	N	N	TraesCS3B03G1032400	N
	N	N	TraesCS3B03G1033000	N
	N	N	TraesCS3B03G1033400	N
	N	N	TraesCS3B03G1033600	N
	N	N	TraesCS3B03G1033700	N
	N	N	TraesCS3B03G1033800	N
	N	N	TraesCS3B03G1033900	N
	N	N	TraesCS3B03G1034100	N
	N	N	TraesCS3B03G1034300	N
	N	N	TraesCS3B03G1034700	N
	N	N	TraesCS3B03G1034800	N
	N	N	TraesCS3B03G1035000	N
	N	N	TraesCS3B03G1035300	N
	N	N	TraesCS3B03G1035700	N
	N	N	TraesCS3B03G1035800	N
	N	N	TraesCS3B03G1036000	N
	N	N	TraesCS3B03G1036200	N
	N	N	TraesCS3B03G1036900	N
	N	N	TraesCS3B03G1037200	N
	N	N	TraesCS3B03G1037700	N
	N	N	TraesCS3B03G1037900	N
	N	N	TraesCS3B03G1038000	N
	N	N	TraesCS3B03G1038700	N
	N	N	TraesCS3B03G1039300	N
	N	N	TraesCS3B03G1039600	N
	N	N	TraesCS3B03G1039900	N
	N	N	TraesCS3B03G1040000	N
	N	N	TraesCS3B03G1040100	N
	N	N	TraesCS3B03G1040200	N
	N	N	TraesCS3B03G1040300	N
	N	N	TraesCS3B03G1041300	N
	N	N	TraesCS3B03G1043400	N
	N	N	TraesCS3B03G1044000	N
	N	N	TraesCS3B03G1044300	N
	N	N	TraesCS3B03G1045300	N
	N	N	TraesCS3B03G1045400	N
	N	N	TraesCS3B03G1045500	N
	N	N	TraesCS3B03G1045700	N
	N	N	TraesCS3B03G1045900	N
	N	N	TraesCS3B03G1046500	N
	N	N	TraesCS3B03G1046800	N
	N	N	TraesCS3B03G1047300	N
	N	N	TraesCS3B03G1047700	N
	N	N	TraesCS3B03G1048000	N
	N	N	TraesCS3B03G1048400	N
	N	N	TraesCS3B03G1048700	N
	N	N	TraesCS3B03G1049100	N
	N	N	TraesCS3B03G1050400	N
	N	N	TraesCS3B03G1050500	N
	N	N	TraesCS3B03G1050600	N
	N	N	TraesCS3B03G1050700	N
	N	N	TraesCS3B03G1051100	N
	N	N	TraesCS3B03G1052000	N
	N	N	TraesCS3B03G1052500	N
	N	N	TraesCS3B03G1052600	N
	N	N	TraesCS3B03G1053300	N
	N	N	TraesCS3B03G1053400	N
	N	N	TraesCS3B03G1053700	N
	N	N	TraesCS3B03G1053800	N
	N	N	TraesCS3B03G1054300	N
	N	N	TraesCS3B03G1054600	N
	N	N	TraesCS3B03G1054800	N
	N	N	TraesCS3B03G1054900	N
	N	N	TraesCS3B03G1055200	N
	N	N	TraesCS3B03G1055400	N
	N	N	TraesCS3B03G1055500	N
	N	N	TraesCS3B03G1055900	N
	N	N	TraesCS3B03G1056100	N
	N	N	TraesCS3B03G1056200	N
	N	N	TraesCS3B03G1056500	N
	N	N	TraesCS3B03G1056800	N
	N	N	TraesCS3B03G1056900	N
	N	N	TraesCS3B03G1057000	N
	N	N	TraesCS3B03G1057100	N
	N	N	TraesCS3B03G1057300	N
	N	N	TraesCS3B03G1057500	N
	N	N	TraesCS3B03G1059100	N
	N	N	TraesCS3B03G1059200	N
	N	N	TraesCS3B03G1059500	N
	N	N	TraesCS3B03G1059700	N
	N	N	TraesCS3B03G1060000	N
	N	N	TraesCS3B03G1060200	N
	N	N	TraesCS3B03G1060900	N
	N	N	TraesCS3B03G1061500	N
	N	N	TraesCS3B03G1061900	N
	N	N	TraesCS3B03G1062300	N
	N	N	TraesCS3B03G1064000	N
	N	N	TraesCS3B03G1064100	N
	N	N	TraesCS3B03G1064200	N
	N	N	TraesCS3B03G1064600	N
	N	N	TraesCS3B03G1065300	N
	N	N	TraesCS3B03G1066200	N
	N	N	TraesCS3B03G1067300	N
	N	N	TraesCS3B03G1067500	N
	N	N	TraesCS3B03G1067600	N
	N	N	TraesCS3B03G1067700	N
	N	N	TraesCS3B03G1067900	N
	N	N	TraesCS3B03G1068200	N
	N	N	TraesCS3B03G1068300	N
	N	N	TraesCS3B03G1069600	N
	N	N	TraesCS3B03G1069800	N
	N	N	TraesCS3B03G1070000	N
	N	N	TraesCS3B03G1070400	N
	N	N	TraesCS3B03G1070500	N
	N	N	TraesCS3B03G1070600	N
	N	N	TraesCS3B03G1071300	N
	N	N	TraesCS3B03G1071600	N
	N	N	TraesCS3B03G1071700	N
	N	N	TraesCS3B03G1072100	N
	N	N	TraesCS3B03G1072200	N
	N	N	TraesCS3B03G1072300	N
	N	N	TraesCS3B03G1072500	N
	N	N	TraesCS3B03G1073200	N
	N	N	TraesCS3B03G1073500	N
	N	N	TraesCS3B03G1073600	N
	N	N	TraesCS3B03G1074200	N
	N	N	TraesCS3B03G1074300	N
	N	N	TraesCS3B03G1074800	N
	N	N	TraesCS3B03G1074900	N
	N	N	TraesCS3B03G1075300	N
	N	N	TraesCS3B03G1075400	N
	N	N	TraesCS3B03G1075500	N
	N	N	TraesCS3B03G1075600	N
	N	N	TraesCS3B03G1075800	N
	N	N	TraesCS3B03G1076400	N
	N	N	TraesCS3B03G1076600	N
	N	N	TraesCS3B03G1076700	N
	N	N	TraesCS3B03G1076900	N
	N	N	TraesCS3B03G1077000	N
	N	N	TraesCS3B03G1077200	N
	N	N	TraesCS3B03G1077400	N
QKW.sicau-AM-4B	TRIDC4BG036590	C2H2-like zinc finger protein	TraesCS4B03G0566800	N
	TRIDC4BG036660	histone H2A 6	TraesCS4B03G0567900	N
	TRIDC4BG036690	Cell division control 48-E-like protein	TraesCS4B03G0568700	N
	TRIDC4BG036710	ATP synthase subunit b'	TraesCS4B03G0568800	N
	TRIDC4BG036720	RNA-binding protein 1	TraesCS4B03G0568900	N
	TRIDC4BG036870	Cysteine-rich receptor-like protein kinase 25	TraesCS4B03G0570600	N
	TRIDC4BG036880	NAD(P)H dehydrogenase (quinone)	TraesCS4B03G0570700	N
	TRIDC4BG036900	Lactoylglutathione lyase family protein	TraesCS4B03G0570900	N
	TRIDC4BG036960	RAB GDP dissociation inhibitor 2	TraesCS4B03G0572200	N
	TRIDC4BG037000	Core-2/I-branching beta-1,6-N-acetylglucosaminyltransferase family protein	TraesCS4B03G0572600	N
	TRIDC4BG037040	unknown function	TraesCS4B03G0573600	N
	TRIDC4BG037120	ENTH/ANTH/VHS superfamily protein	TraesCS4B03G0575400	N
	TRIDC4BG037160	Ankyrin repeat domain-containing protein 50	TraesCS4B03G0575700	N
	TRIDC4BG037170	protein kinase	TraesCS4B03G0575900	Duan P , Rao Y , Zeng D , et al. SMALL GRAIN 1, which encodes a mitogen-activated protein kinase kinase 4, influences grain size in rice[J]. Plant Journal, 2014, 77(4):547-557.
	TRIDC4BG037400	unknown function	TraesCS4B03G0579400	N
	TRIDC4BG037500	tropinone reductase	TraesCS4B03G0580800	N
	TRIDC4BG037670	Fructose-1,6-bisphosphatase class 1	TraesCS4B03G0583700	N
	TRIDC4BG037810	Heat-shock protein, putative	TraesCS4B03G0584900	Prakash P, Sharma-Natu, P., Ghildiyal, M.C. (2003) High temperature effect on starch synthase activity in relation to grain growth in wheat cultivars. Indian J Plant Physiol 8:390-398
	TRIDC4BG037830	Heat-shock protein, putative	TraesCS4B03G0585000	Prakash P, Sharma-Natu, P., Ghildiyal, M.C. (2003) High temperature effect on starch synthase activity in relation to grain growth in wheat cultivars. Indian J Plant Physiol 8:390-398
	TRIDC4BG037880	Enolase	TraesCS4B03G0585700	N
	TRIDC4BG038100	Transmembrane protein	TraesCS4B03G0587800	N
	TRIDC4BG038040	Coronatine-insensitive protein homolog 2	TraesCS4B03G0588700	N
	TRIDC4BG038030	50S ribosomal protein L4	TraesCS4B03G0588900	N
	TRIDC4BG038020	Mitochondrial substrate carrier family protein	TraesCS4B03G0589100	N
	TRIDC4BG037960	D-inositol 3-phosphate glycosyltransferase	TraesCS4B03G0589400	N
	TRIDC4BG038160	BTB/POZ domain-containing protein	TraesCS4B03G0590200	N
	TRIDC4BG038170	C2H2-like zinc finger protein	TraesCS4B03G0590400	N
	TRIDC4BG038260	strictosidine synthase-like 3	TraesCS4B03G0592200	N
	TRIDC4BG038300	Ethylene-responsive transcription factor 6	TraesCS4B03G0593600	N
	TRIDC4BG038330	receptor serine/threonine kinase, putative	TraesCS4B03G0593800	N
	TRIDC4BG038360	eukaryotic translation initiation factor 4E	TraesCS4B03G0594500	N
	TRIDC4BG038440	protein kinase family protein	TraesCS4B03G0595500	N
	TRIDC4BG038480	Importin subunit beta-4	TraesCS4B03G0612000	N
	TRIDC4BG038620	Transmembrane protein 62	TraesCS4B03G0618000	N
	TRIDC4BG038650	Protein DENND6B	TraesCS4B03G0599100	N
	TRIDC4BG038810	Regulator of Vps4 activity in the MVB pathway protein	TraesCS4B03G0602600	N
	TRIDC4BG038850	unknown function	TraesCS4B03G0603100	N
	TRIDC4BG038870	Imidazole glycerol phosphate synthase subunit HisF	TraesCS4B03G0603300	N
	TRIDC4BG038900	Embryogenesis transmembrane protein-like	TraesCS4B03G0603500	N
	TRIDC4BG038910	unknown function	TraesCS4B03G0603600	N
	TRIDC4BG036460	N	N	N
	TRIDC4BG036490	N	N	N
	TRIDC4BG036510	N	N	N
	TRIDC4BG036530	N	N	N
	TRIDC4BG036540	N	N	N
	TRIDC4BG036550	N	N	N
	TRIDC4BG036560	N	N	N
	TRIDC4BG036580	N	N	N
	TRIDC4BG036610	N	N	N
	TRIDC4BG036620	N	N	N
	TRIDC4BG036630	N	N	N
	TRIDC4BG037580	N	N	N
	TRIDC4BG037600	N	N	N
	TRIDC4BG037610	N	N	N
	TRIDC4BG037650	N	N	N
	TRIDC4BG037660	N	N	N
	TRIDC4BG037680	N	N	N
	TRIDC4BG037720	N	N	N
	TRIDC4BG037730	N	N	N
	TRIDC4BG037740	N	N	N
	TRIDC4BG037750	N	N	N
	TRIDC4BG037820	N	N	N
	TRIDC4BG037840	N	N	N
	TRIDC4BG037870	N	N	N
	TRIDC4BG037890	N	N	N
	TRIDC4BG037900	N	N	N
	TRIDC4BG037970	N	N	N
	TRIDC4BG038000	N	N	N
	TRIDC4BG038010	N	N	N
	TRIDC4BG038050	N	N	N
	TRIDC4BG038060	N	N	N
	TRIDC4BG038930	N	N	N
	TRIDC4BG038940	N	N	N
	TRIDC4BG038070	N	N	N
	TRIDC4BG038110	N	N	N
	TRIDC4BG038150	N	N	N
	TRIDC4BG038180	N	N	N
	TRIDC4BG038190	N	N	N
	TRIDC4BG038200	N	N	N
	TRIDC4BG038220	N	N	N
	TRIDC4BG038230	N	N	N
	TRIDC4BG038250	N	N	N
	TRIDC4BG038270	N	N	N
	TRIDC4BG038280	N	N	N
	TRIDC4BG038290	N	N	N
	TRIDC4BG038310	N	N	N
	TRIDC4BG038340	N	N	N
	TRIDC4BG038410	N	N	N
	TRIDC4BG038420	N	N	N
	TRIDC4BG038450	N	N	N
	TRIDC4BG038460	N	N	N
	TRIDC4BG038500	N	N	N
	TRIDC4BG038510	N	N	N
	TRIDC4BG038560	N	N	N
	TRIDC4BG038600	N	N	N
	TRIDC4BG038610	N	N	N
	TRIDC4BG038630	N	N	N
	TRIDC4BG038640	N	N	N
	TRIDC4BG0386808	N	N	N
	TRIDC4BG038690	N	N	N
	TRIDC4BG038700	N	N	N
	TRIDC4BG038710	N	N	N
	TRIDC4BG038740	N	N	N
	TRIDC4BG038750	N	N	N
	TRIDC4BG038770	N	N	N
	TRIDC4BG038780	N	N	N
	TRIDC4BG038790	N	N	N
	TRIDC4BG038800	N	N	N
	TRIDC4BG038820	N	N	N
	TRIDC4BG038830	N	N	N
	TRIDC4BG038840	N	N	N
	TRIDC4BG0388600	N	N	N
	TRIDC4BG038880	N	N	N
	TRIDC4BG036640	N	N	N
	TRIDC4BG036670	N	N	N
	TRIDC4BG036700	N	N	N
	TRIDC4BG036730	N	N	N
	TRIDC4BG036760	N	N	N
	TRIDC4BG036780	N	N	N
	TRIDC4BG036790	N	N	N
	TRIDC4BG036800	N	N	N
	TRIDC4BG036830	N	N	N
	TRIDC4BG036860	N	N	N
	TRIDC4BG036890	N	N	N
	TRIDC4BG036910	N	N	N
	TRIDC4BG036920	N	N	N
	TRIDC0UG0133800	N	N	N
	TRIDC4BG036950	N	N	N
	TRIDC4BG037010	N	N	N
	TRIDC4BG037020	N	N	N
	TRIDC4BG037030	N	N	N
	TRIDC4BG037050	N	N	N
	TRIDC4BG037080	N	N	N
	TRIDC4BG037090	N	N	N
	TRIDC4BG037100	N	N	N
	TRIDC4BG037130	N	N	N
	TRIDC4BG037180	N	N	N
	TRIDC4BG037190	N	N	N
	TRIDC4BG037200	N	N	N
	TRIDC4BG037210	N	N	N
	TRIDC4BG037240	N	N	N
	TRIDC4BG037250	N	N	N
	TRIDC4BG037260	N	N	N
	TRIDC4BG037290	N	N	N
	TRIDC4BG037300	N	N	N
	TRIDC4BG037310	N	N	N
	TRIDC4BG037320	N	N	N
	TRIDC4BG037340	N	N	N
	TRIDC4BG037350	N	N	N
	TRIDC4BG037360	N	N	N
	TRIDC4BG037390	N	N	N
	TRIDC4BG037410	N	N	N
	TRIDC4BG037420	N	N	N
	TRIDC4BG037430	N	N	N
	TRIDC4BG037440	N	N	N
	TRIDC4BG037460	N	N	N
	TRIDC4BG0374800	N	N	N
	TRIDC4BG037510	N	N	N
	TRIDC4BG037530	N	N	N
	TRIDC4BG037540	N	N	N
	TRIDC4BG037550	N	N	N
	TRIDC4BG037560	N	N	N
	TRIDC4BG037570	N	N	N
	N	N	TraesCS4B03G0564400	N
	N	N	TraesCS4B03G0564700	N
	N	N	TraesCS4B03G0564800	N
	N	N	TraesCS4B03G0564900	N
	N	N	TraesCS4B03G0566000	N
	N	N	TraesCS4B03G0566300	N
	N	N	TraesCS4B03G0566500	N
	N	N	TraesCS4B03G0566600	N
	N	N	TraesCS4B03G0566700	N
	N	N	TraesCS4B03G0566900	N
	N	N	TraesCS4B03G0567100	N
	N	N	TraesCS4B03G0567300	N
	N	N	TraesCS4B03G0567400	N
	N	N	TraesCS4B03G0567500	N
	N	N	TraesCS4B03G0567800	N
	N	N	TraesCS4B03G0568100	N
	N	N	TraesCS4B03G0568600	N
	N	N	TraesCS4B03G0569000	N
	N	N	TraesCS4B03G0569400	N
	N	N	TraesCS4B03G0569700	N
	N	N	TraesCS4B03G0570100	N
	N	N	TraesCS4B03G0570200	N
	N	N	TraesCS4B03G0572000	N
	N	N	TraesCS4B03G0572300	N
	N	N	TraesCS4B03G0572400	N
	N	N	TraesCS4B03G0572800	N
	N	N	TraesCS4B03G0573700	N
	N	N	TraesCS4B03G0574400	N
	N	N	TraesCS4B03G0574700	N
	N	N	TraesCS4B03G0575000	N
	N	N	TraesCS4B03G0575100	N
	N	N	TraesCS4B03G0576000	N
	N	N	TraesCS4B03G0576200	N
	N	N	TraesCS4B03G0576400	N
	N	N	TraesCS4B03G0576600	N
	N	N	TraesCS4B03G0577000	N
	N	N	TraesCS4B03G0577100	N
	N	N	TraesCS4B03G0577800	N
	N	N	TraesCS4B03G0578000	N
	N	N	TraesCS4B03G0578100	N
	N	N	TraesCS4B03G0578400	N
	N	N	TraesCS4B03G0578500	N
	N	N	TraesCS4B03G0578600	N
	N	N	TraesCS4B03G0578700	N
	N	N	TraesCS4B03G0579000	N
	N	N	TraesCS4B03G0579500	N
	N	N	TraesCS4B03G0579600	N
	N	N	TraesCS4B03G0581000	N
	N	N	TraesCS4B03G0581200	N
	N	N	TraesCS4B03G0581600	N
	N	N	TraesCS4B03G0582300	N
	N	N	TraesCS4B03G0582400	N
	N	N	TraesCS4B03G0582600	N
	N	N	TraesCS4B03G0582800	N
	N	N	TraesCS4B03G0582900	N
	N	N	TraesCS4B03G0583200	N
	N	N	TraesCS4B03G0583500	N
	N	N	TraesCS4B03G0583600	N
	N	N	TraesCS4B03G0583800	N
	N	N	TraesCS4B03G0583900	N
	N	N	TraesCS4B03G0584100	N
	N	N	TraesCS4B03G0584300	N
	N	N	TraesCS4B03G0584400	N
	N	N	TraesCS4B03G0584700	N
	N	N	TraesCS4B03G0585500	N
	N	N	TraesCS4B03G0585800	N
	N	N	TraesCS4B03G0585900	N
	N	N	TraesCS4B03G0587200	N
	N	N	TraesCS4B03G0587300	N
	N	N	TraesCS4B03G0587900	N
	N	N	TraesCS4B03G0588400	N
	N	N	TraesCS4B03G0589200	N
	N	N	TraesCS4B03G0589300	N
	N	N	TraesCS4B03G0590500	N
	N	N	TraesCS4B03G0590700	N
	N	N	TraesCS4B03G0590800	N
	N	N	TraesCS4B03G0591200	N
	N	N	TraesCS4B03G0591400	N
	N	N	TraesCS4B03G0592000	N
	N	N	TraesCS4B03G0592100	N
	N	N	TraesCS4B03G0592600	N
	N	N	TraesCS4B03G0592800	N
	N	N	TraesCS4B03G0593000	N
	N	N	TraesCS4B03G0593300	N
	N	N	TraesCS4B03G0593700	N
	N	N	TraesCS4B03G0594100	N
	N	N	TraesCS4B03G0594700	N
	N	N	TraesCS4B03G0595200	N
	N	N	TraesCS4B03G0595300	N
	N	N	TraesCS4B03G0595600	N
	N	N	TraesCS4B03G0596500	N
	N	N	TraesCS4B03G0597200	N
	N	N	TraesCS4B03G0597500	N
	N	N	TraesCS4B03G0598200	N
	N	N	TraesCS4B03G0599000	N
	N	N	TraesCS4B03G0599300	N
	N	N	TraesCS4B03G0599600	N
	N	N	TraesCS4B03G0599700	N
	N	N	TraesCS4B03G0600200	N
	N	N	TraesCS4B03G0600500	N
	N	N	TraesCS4B03G0600700	N
	N	N	TraesCS4B03G0601100	N
	N	N	TraesCS4B03G0601700	N
	N	N	TraesCS4B03G0601800	N
	N	N	TraesCS4B03G0602800	N
	N	N	TraesCS4B03G0603000	N
	N	N	TraesCS4B03G0603200	N
Note: N: no relevant information.
